# Supplementary material for: Folic Acid and Methyltetrahydrofolate Supplementation in the Mthfr677C>T Mouse Model with Hepatic Steatosis
Source: Nutrients. 2024 Dec 28;17(1):82. doi: 10.3390/nu17010082 (PMC11723006; doi:10.3390/nu17010082)
Supplement: Supplementary file 1 [file nutrients-17-00082-s001.zip]

Archive with 1 entries (1 files):
- nutrients-3353170-supplementary.pdf
